# Supplementary material for: Sarcopenia defined by multidimensional factors and its prognostic role in heart failure: a systematic review and meta-analysis
Source: Front Med (Lausanne). 2025 Jul 21;12:1599572. doi: 10.3389/fmed.2025.1599572 (PMC12319046; doi:10.3389/fmed.2025.1599572)
Supplement: Supplementary file 4 [file Table_3.XLSX]

## Sheet: Sheet1
id	study_id	country	region	design	patient	definition	definition2	smi	n	outcome	hr	lci	uci
1	Onoue, Y.2016	Japan	Asia	perspective	outpatient	IshiiA	3		119	MACE	1.03	1.01	1.05
2	Zhou, xf.2017	China	Asia	perspective	Inpatient	AWGS	1	DXA	182	MACE	1.208	1.057	5.367
3	Hu,gf.2018	China	Asia	perspective	Inpatient	AWGS	1	DXA	182	MACE	1.265	1.125	4.226
4	Nozaki, Y. 2019	Japan	Asia	perspective	outpatient	AWGS	1	BIA	191	MACE	2.59	0.85	7.88
5	Hu,zg.2020	China	Asia	retrospective	Inpatient	AWGS	1	DXA	240	MACE	1.439	1.107	1.871
6	Eschalier,R.2021	France	Europe	perspective	Inpatient	EWGSOP	2	BIA	140	MACE	1.39	0.86	2.26
7	Honda, S.2022	Japan	Asia	retrospective	Inpatient	AWGS	1	BIA	272	All-cause deaths	2.384	1.305	4.354
8	Zu,xl.2023	China	Asia	retrospective	Inpatient	AWGS	1	DXA	300	MACE	1.401	1.021	1.922
9	Formiga,F.2024	Europe	Europe	retrospective	outpatient	EWGSOP	2	BIA	226	All-cause deaths	2.615	0.784	8.723
10	Kılıç, R.2024	Turkey	Asia	retrospective	outpatient	IshiiB	4		722	All-cause deaths	2.039	1.324	3.14
11	Saito, H.2024	Japan	Asia	perspective	Inpatient	AWGS	1	DXA	269	MACE	2.33	1.26	4.31
12	Sato, K.2024	Japan	Asia	retrospective	Inpatient	AWGS	1	BIA	546	MACE	0.82	0.58	1.18
13	Shakuta, S.2024	Japan	Asia	retrospective	Inpatient	AWGS	1		546	All-cause deaths	1.903	1.346	2.692
14	Maeda, D.2024	Japan	Asia	perspective	Inpatient	IshiiB	4		1244	All-cause deaths	1.54	1.06	2.25
15	Katano, S.2025	Japan	Asia	perspective	Inpatient	AWGS	1	DXA	534	All-cause deaths	1.65	1.05	2.59
